# Supplementary material for: Epstein–Barr Virus (EBV) Genotypes Associated with the Immunopathological Profile of People Living with HIV-1: Immunological Aspects of Primary EBV Infection
Source: Viruses. 2022 Jan 18;14(2):168. doi: 10.3390/v14020168 (PMC8880155; doi:10.3390/v14020168)
Supplement: Supplementary file 1 [file viruses-14-00168-s001.zip]

Archive with 1 entries (1 files):
- viruses-1483083-supplementary.pdf
